# Supplementary material for: Whole-Genome Sequencing and Comparative Genomics Analysis of a Newly Emerged Multidrug-Resistant Klebsiella pneumoniae Isolate of ST967
Source: Microbiol Spectr. 2023 Apr 6;11(3):e04011-22. doi: 10.1128/spectrum.04011-22 (PMC10269624; doi:10.1128/spectrum.04011-22)
Supplement: Supplemental file 2 — Tables S1-S7. Download spectrum.04011-22-s002.xlsx, XLSX file, 0.04 MB [file spectrum.04011-22-s002.xlsx]

## Sheet: Table S1
Table S1: Eight K. pneumoniae isolates received from the Medical Microbiology laboratories of three hospitals in Armenia between April 2019 and August 2019
	Date of isolation	Analyte ID	Organism	Sample type	Hospital (H)	Sequence Type
	2019-06-04	ARM02	Klebsiella pneumoniae	Stool	H1	ST37
	2019-01-01	ARM04	Klebsiella pneumoniae	sputum	H1	ST307
	2019-07-19	ARM07	Klebsiella pneumoniae	sputum	H1	ST147
	2019-04-18	ARM08	Klebsiella pneumoniae	urine	H1	ST807
	2019-09-01	ARM03	Klebsiella pneumoniae	throat	H2	ST307
	2019-02-25	ARM05	Klebsiella pneumoniae	urine	H2	ST307
	2019-01-09	ARM06	Klebsiella pneumoniae	urine	H2	ST307
	2019-08-23	ARM01	Klebsiella pneumoniae	Blood	H3	ST967
H- Hospitals ; H1, H2, H3 - three different hospitals

## Sheet: Table S2
Table S2. Isolates data
	strain	species	day	month	year	run accession	database	source	host	country	contig_count	N50	largest_contig	total_size	wzi	K_type	O_type	ST	Locus 1	Locus 2	Locus 3	Locus 4	Locus 5	Locus 6	Locus 7
	ARM01	Klebsiella pneumoniae			2019	ERR9882335	ENA database	https://www.ebi.ac.uk/ena/browser/view/SAMEA110187920?show=reads	Human	Armenia	280	40331	128319	5377189	wzi81	K18	O1	ST967	gapA(2)	infB(1)	mdh(19)	pgi(4)	phoE(9)	rpoB(4)	tonB(34)
	DRR223364	Klebsiella pneumoniae		11	2016	DRR223364	ENA database	https://pathogen.watch/genomes/all?genusId=570&mlst=967&sort=access&speciesId=573	Human	Japan	88	288741	458120	5347084	wzi19	K19	O1	ST967	gapA(2)	infB(1)	mdh(19)	pgi(4)	phoE(9)	rpoB(4)	tonB(34)
	DRR223365	Klebsiella pneumoniae		12	2016	DRR223365	ENA database	https://pathogen.watch/genomes/all?genusId=570&mlst=967&sort=access&speciesId=573	Human	Japan	79	214976	427689	5329282	wzi19	K19	O1	ST967	gapA(2)	infB(1)	mdh(19)	pgi(4)	phoE(9)	rpoB(4)	tonB(34)
	DRR223366	Klebsiella pneumoniae		1	2017	DRR223366	ENA database	https://pathogen.watch/genomes/all?genusId=570&mlst=967&sort=access&speciesId=573	Human	Japan	82	267263	398727	5347417	wzi19	K19	O1	ST967	gapA(2)	infB(1)	mdh(19)	pgi(4)	phoE(9)	rpoB(4)	tonB(34)
	ERR3162596	Klebsiella pneumoniae			2017	ERR3162596	ENA database	https://pathogen.watch/genomes/all?genusId=570&mlst=967&sort=access&speciesId=573	Human	India	186	66213	156702	5220836	wzi19	unknown (K107)	unknown (O2a)	ST967	gapA(2)	infB(1)	mdh(19)	pgi(4)	phoE(9)	rpoB(4)	tonB(34)
	ERR4367688	Klebsiella pneumoniae	1	1	2018	ERR4367688	ENA database	https://pathogen.watch/genomes/all?genusId=570&mlst=967&sort=access&speciesId=573	Human	Thailand	72	345779	684657	5335575	wzi19	K19	O2afg	ST967	gapA(2)	infB(1)	mdh(19)	pgi(4)	phoE(9)	rpoB(4)	tonB(34)
	ERR4782243	Klebsiella pneumoniae	6	11	2015	ERR4782243	ENA database	https://pathogen.watch/genomes/all?genusId=570&mlst=967&sort=access&speciesId=573	Human	Philippines	60	374271	795427	5599212	wzi81	K18	O1	ST967	gapA(2)	infB(1)	mdh(19)	pgi(4)	phoE(9)	rpoB(4)	tonB(34)
	ERR4783575	Klebsiella pneumoniae			-	ERR4783575	ENA database	https://pathogen.watch/genomes/all?genusId=570&mlst=967&sort=access&speciesId=573	Human	Nigeria	71	307016	599053	5554255	wzi81	K18	O1	ST967	gapA(2)	infB(1)	mdh(19)	pgi(4)	phoE(9)	rpoB(4)	tonB(34)
	ERR4920486	Klebsiella pneumoniae		5	2016	ERR4920486	ENA database	https://pathogen.watch/genomes/all?genusId=570&mlst=967&sort=access&speciesId=573	Human	India	118	267382	501909	5704964	wzi81	K18	O1	ST967	gapA(2)	infB(1)	mdh(19)	pgi(4)	phoE(9)	rpoB(4)	tonB(34)
	ERR4920487	Klebsiella pneumoniae		5	2016	ERR4920487	ENA database	https://pathogen.watch/genomes/all?genusId=570&mlst=967&sort=access&speciesId=573	Human	India	137	212279	538650	5701948	wzi81	K18	O1	ST967	gapA(2)	infB(1)	mdh(19)	pgi(4)	phoE(9)	rpoB(4)	tonB(34)
	ERR5530481	Klebsiella pneumoniae	1	1	2018	ERR5530481	ENA database	https://pathogen.watch/genomes/all?genusId=570&mlst=967&sort=access&speciesId=573	Broiler	Norway	127	99923	456071	5362243	wzi81	K18	O1	ST967	gapA(2)	infB(1)	mdh(19)	pgi(4)	phoE(9)	rpoB(4)	tonB(34)
	ERR6294176	Klebsiella pneumoniae			2009	ERR6294176	ENA database	https://pathogen.watch/genomes/all?genusId=570&mlst=967&sort=access&speciesId=573	Human	Norway	102	127210	307324	5370255	wzi81	K18	O1	ST967	gapA(2)	infB(1)	mdh(19)	pgi(4)	phoE(9)	rpoB(4)	tonB(34)
	ERR7672084	Klebsiella pneumoniae	1	1	2018	ERR7672084	ENA database	https://pathogen.watch/genomes/all?genusId=570&mlst=967&sort=access&speciesId=573	Human	Switzerland	134	155389	361355	5549795	wzi81	unknown (K18)	O1	ST967	gapA(2)	infB(1)	mdh(19)	pgi(4)	phoE(9)	rpoB(4)	tonB(34)
	RCGR01.1	Klebsiella pneumoniae		7	2015	RCGR01000001.1	NCBI Nucleotide database	Characterization of Clinically Relevant Strains of Extended-Spectrum β-Lactamase-Producing Klebsiella pneumoniae Occurring in Environmental Sources in a Rural Area of China by Using Whole-Genome Sequencing	River water	China	74	210523	428186	5393526	wzi81	K18	O1	ST967	gapA(2)	infB(1)	mdh(19)	pgi(4)	phoE(9)	rpoB(4)	tonB(34)
	SRR10005965	Klebsiella pneumoniae	4	10	2015	SRR10005965	ENA database	https://pathogen.watch/genomes/all?genusId=570&mlst=967&sort=access&speciesId=573	Human	Laos	49	400029	913198	5299290	wzi81	K18	O1	ST967	gapA(2)	infB(1)	mdh(19)	pgi(4)	phoE(9)	rpoB(4)	tonB(34)
	SRR11267893	Klebsiella pneumoniae	21	10	2018	SRR11267893	ENA database	https://pathogen.watch/genomes/all?genusId=570&mlst=967&sort=access&speciesId=573	Human	Qatar	115	157715	295188	5494730	wzi81	K18	O1	ST967	gapA(2)	infB(1)	mdh(19)	pgi(4)	phoE(9)	rpoB(4)	tonB(34)
	SRR11267906	Klebsiella pneumoniae	20	9	2018	SRR11267906	ENA database	https://pathogen.watch/genomes/all?genusId=570&mlst=967&sort=access&speciesId=573	Human	Qatar	96	194708	388469	5470769	wzi81	K18	O1	ST967	gapA(2)	infB(1)	mdh(19)	pgi(4)	phoE(9)	rpoB(4)	tonB(34)
	SRR11267909	Klebsiella pneumoniae	26	7	2018	SRR11267909	ENA database	https://pathogen.watch/genomes/all?genusId=570&mlst=967&sort=access&speciesId=573	Human	Qatar	62	331326	549517	5427498	wzi81	K18	O1	ST967	gapA(2)	infB(1)	mdh(19)	pgi(4)	phoE(9)	rpoB(4)	tonB(34)
	SRR11791353	Klebsiella pneumoniae	5	1	2018	SRR11791353	ENA database	https://pathogen.watch/genomes/all?genusId=570&mlst=967&sort=access&speciesId=573	Human	Canada	62	306353	1178240	5518889	wzi19	K19	O1	ST967	gapA(2)	infB(1)	mdh(19)	pgi(4)	phoE(9)	rpoB(4)	tonB(34)
	SRR14449797	Klebsiella pneumoniae	1	1	2018	SRR14449797	ENA database	https://pathogen.watch/genomes/all?genusId=570&mlst=967&sort=access&speciesId=573	Human	China	88	330128	684702	5476766	wzi19	K19	O2afg	ST967	gapA(2)	infB(1)	mdh(19)	pgi(4)	phoE(9)	rpoB(4)	tonB(34)
	SRR15215612	Klebsiella pneumoniae	5	1	2018	SRR15215612	ENA database	https://pathogen.watch/genomes/all?genusId=570&mlst=967&sort=access&speciesId=573	Human	Canada	56	306944	1178240	5513380	wzi19	K19	O1	ST967	gapA(2)	infB(1)	mdh(19)	pgi(4)	phoE(9)	rpoB(4)	tonB(34)
	SRR15507485	Klebsiella pneumoniae	8	4	2019	SRR15507485	ENA database	https://pathogen.watch/genomes/all?genusId=570&mlst=967&sort=access&speciesId=573	Human	China	59	388587	505171	5371238	wzi19	K19	O1	ST967	gapA(2)	infB(1)	mdh(19)	pgi(4)	phoE(9)	rpoB(4)	tonB(34)
	SRR15507628	Klebsiella pneumoniae	4	4	2019	SRR15507628	ENA database	https://pathogen.watch/genomes/all?genusId=570&mlst=967&sort=access&speciesId=573	Human	China	56	388587	841672	5368327	wzi19	K19	O1	ST967	gapA(2)	infB(1)	mdh(19)	pgi(4)	phoE(9)	rpoB(4)	tonB(34)

## Sheet: Table S3
Table S3. The matrix of Hadamard values (Hadamard product of pairwise alignment coverage, total alignment lengths, similarity errors, and percentage identity) for pairwise average nucleotide identity (ANI) comparison of all isolates.
		SRR11267909	DRR223365	SRR10005965	ERR4920486	ERR4783575	SRR14449797	SRR11267906	ERR7672084	SRR15507628	RCGR01.1	DRR223366	ERR4782243	ERR4367688	ERR5530481	DRR223364	SRR11791353	ERR3162596	SRR15507485	SRR15215612	SRR11267893	ERR6294176	ERR4920487	ARM01
	SRR11267909	1	0.935771	0.955239	0.979804	0.97412	0.953345	1.00239	0.960305	0.938377	0.965596	0.937894	0.970505	0.957983	0.96219	0.937664	0.947315	0.941222	0.938472	0.947308	0.976526	0.973283	0.979511	0.98817
	DRR223365	0.953017	1	0.951698	0.952082	0.95096	0.968133	0.957228	0.950322	0.981196	0.947701	0.9994	0.959379	0.959193	0.953202	0.999209	0.96542	0.954505	0.981225	0.96553	0.95312	0.961475	0.952086	0.945172
	SRR10005965	0.97835	0.957084	1	0.978619	0.979554	0.968665	0.982891	0.983538	0.954413	0.970586	0.958156	0.979107	0.968089	0.977526	0.957843	0.96238	0.971256	0.954795	0.962459	0.982209	0.989854	0.977943	0.969013
	ERR4920486	0.93215	0.889385	0.90903	1	0.925064	0.906299	0.935456	0.912632	0.893337	0.910259	0.89051	0.925624	0.911904	0.915616	0.890582	0.899322	0.898142	0.893641	0.8994	0.924005	0.92374	0.998817	0.922643
	ERR4783575	0.951889	0.912442	0.934588	0.950165	1	0.930799	0.957025	0.937259	0.910507	0.926615	0.913312	0.939572	0.932777	0.93455	0.913646	0.918824	0.922603	0.910699	0.918911	0.983424	0.950678	0.950359	0.943091
	SRR14449797	0.944769	0.942062	0.937275	0.944061	0.943968	1	0.946793	0.952462	0.942761	0.949607	0.94589	0.962171	0.950821	0.950692	0.945534	0.954751	0.940849	0.9429	0.954839	0.941258	0.9565	0.943668	0.935727
	SRR11267906	0.994466	0.932472	0.952083	0.975501	0.97163	0.947831	1	0.952654	0.934651	0.959219	0.930688	0.964304	0.953411	0.955009	0.932393	0.943823	0.938286	0.934837	0.943877	0.970469	0.969442	0.975446	0.984861
	ERR7672084	0.939144	0.912562	0.939143	0.938149	0.938012	0.939929	0.939089	1	0.91373	0.940908	0.912768	0.968786	0.924264	0.944447	0.912844	0.93376	0.916321	0.91386	0.932912	0.937614	0.942445	0.937764	0.931433
	SRR15507628	0.94872	0.974059	0.942139	0.949356	0.942042	0.961804	0.952486	0.944618	1	0.944269	0.97732	0.95317	0.951195	0.942694	0.977159	0.966663	0.946153	0.999744	0.966746	0.9407	0.951817	0.948961	0.940174
	RCGR01.1	0.971678	0.936413	0.953628	0.962819	0.954228	0.964263	0.972956	0.96817	0.939858	1	0.93947	0.975018	0.94914	0.970223	0.939588	0.95263	0.940471	0.940125	0.952625	0.952256	0.965986	0.962554	0.964529
	DRR223366	0.95194	0.996011	0.949532	0.950053	0.948639	0.96877	0.952157	0.947313	0.981142	0.947571	1	0.95686	0.95758	0.950224	0.999437	0.964647	0.953709	0.981737	0.96473	0.95142	0.959165	0.94992	0.943421
	ERR4782243	0.940742	0.913129	0.926661	0.943106	0.932028	0.94113	0.942183	0.960236	0.913866	0.939201	0.91383	1	0.92213	0.942512	0.9136	0.929978	0.91334	0.913724	0.92999	0.929842	0.949713	0.942809	0.931513
	ERR4367688	0.974488	0.958062	0.961505	0.975036	0.971007	0.975982	0.977569	0.961372	0.957033	0.959448	0.959706	0.967693	1	0.96721	0.959316	0.966201	0.964283	0.956881	0.966284	0.973944	0.975542	0.974845	0.965035
	ERR5530481	0.973899	0.947343	0.96605	0.974136	0.968015	0.970996	0.974338	0.97748	0.943764	0.975883	0.947596	0.984163	0.9624	1	0.947558	0.959746	0.952207	0.943807	0.959754	0.96734	0.980473	0.973709	0.965595
	DRR223364	0.951765	0.995882	0.949281	0.950189	0.949045	0.968466	0.95396	0.947451	0.981041	0.947749	0.999499	0.956678	0.957251	0.950245	1	0.964617	0.953766	0.981293	0.9647	0.95165	0.959435	0.950484	0.943656
	SRR11791353	0.931628	0.932252	0.924086	0.929644	0.924712	0.947464	0.935594	0.938989	0.940291	0.930991	0.934676	0.943513	0.934108	0.932505	0.934588	1	0.928261	0.940773	0.998804	0.927594	0.932561	0.92951	0.923741
	ERR3162596	0.978479	0.974332	0.985851	0.981427	0.981523	0.98697	0.983204	0.974058	0.972882	0.971579	0.976832	0.979533	0.985475	0.977998	0.97683	0.981255	1	0.973209	0.981382	0.979803	0.987952	0.98101	0.970068
	SRR15507485	0.948301	0.97356	0.942006	0.949165	0.941729	0.961425	0.95216	0.94424	0.999203	0.944026	0.977383	0.952505	0.950528	0.942227	0.97688	0.966634	0.945957	1	0.966662	0.940314	0.951428	0.94877	0.939911
	SRR15215612	0.932552	0.93329	0.925086	0.930654	0.925723	0.948498	0.936582	0.939074	0.941312	0.931916	0.93569	0.944468	0.935122	0.933445	0.935603	0.999802	0.92931	0.94174	1	0.924972	0.933543	0.930515	0.924664
	SRR11267893	0.964577	0.924421	0.947273	0.959359	0.994077	0.938181	0.966237	0.94701	0.91906	0.934717	0.925913	0.947523	0.945733	0.944015	0.926079	0.931673	0.930963	0.91918	0.928112	1	0.955429	0.963093	0.951536
	ERR6294176	0.983658	0.954139	0.976773	0.981313	0.983251	0.975471	0.987587	0.973953	0.951476	0.970171	0.955086	0.990204	0.969242	0.97901	0.955295	0.958372	0.960464	0.951602	0.958423	0.977574	1	0.984682	0.971645
	ERR4920487	0.932365	0.88986	0.908883	0.999345	0.925743	0.906401	0.935897	0.91274	0.893437	0.910489	0.890857	0.925822	0.912207	0.915698	0.89133	0.899668	0.898235	0.893742	0.899742	0.928093	0.927402	1	0.923076
	ARM01	0.997416	0.936751	0.954975	0.978884	0.974146	0.953055	1.002	0.961332	0.938624	0.96746	0.938197	0.969975	0.957566	0.962911	0.938373	0.948083	0.941862	0.938871	0.948084	0.972336	0.970392	0.978826	1

## Sheet: Table S4
Table S4. Plasmid replicons identified in all isolates
	Isolate ID	Plasmid	%Identity	%Overlap	HSP Length/Total Length	Contig	Start	End	Accession
	DRR223364	IncFII(K)	98.65	100	148/148	NODE_28_length_26140_cov_19.806843	22990	22843	CP000648
	DRR223364	IncQ1	100	66.46	529/796	NODE_51_length_4582_cov_16.309391	621	93	M28829.1
	DRR223365	IncFII(K)	98.65	100	148/148	NODE_35_length_26140_cov_21.438462	3151	3298	CP000648
	DRR223365	IncQ1	100	66.46	529/796	NODE_51_length_4584_cov_17.200223	623	95	M28829.1
	DRR223366	IncFII(K)	98.65	100	148/148	NODE_36_length_26140_cov_21.336316	22990	22843	CP000648
	DRR223366	IncQ1	100	66.46	529/796	NODE_51_length_4582_cov_17.719161	3962	4490	M28829.1
	ERR3162596	IncFIA(HI1)	98.45	99.74	387/388	NODE_105_length_8308_cov_6.263248	5842	5456	AF250878
	ERR3162596	IncR	100	100	251/251	NODE_114_length_6173_cov_5.707442	5498	5748	DQ449578
	ERR4782243	Col440II	100	100	282/282	NODE_29_length_5350_cov_235.414016	2397	2116	CP023921.1
	ERR4782243	IncFIB(K)	98.75	100	560/560	NODE_14_length_130945_cov_23.231713	31165	30606	JN233704
	ERR4782243	IncFII(K)	98.65	100	148/148	NODE_18_length_73558_cov_36.109830	70408	70261	CP000648
	ERR4783575	IncFIA(HI1)	98.45	99.74	387/388	NODE_26_length_26932_cov_39.467335	2289	2675	AF250878
	ERR4783575	IncFIB(K)(pCAV1099-114)	100	100	560/560	NODE_30_length_13289_cov_27.194769	5220	5779	CP011596
	ERR4783575	IncHI1B	100	100	570/570	NODE_46_length_2898_cov_17.742051	1507	2076	JN420336
	ERR4783575	IncR	99.6	100	251/251	NODE_28_length_20215_cov_36.146699	12803	12553	DQ449578
	ERR4920486	IncFIB(Mar)	99.54	100	439/439	NODE_22_length_50620_cov_10.410602	13898	14336	JN420336
	ERR4920486	IncHI1B	100	100	570/570	NODE_61_length_2982_cov_8.877558	1579	2148	JN420336
	ERR4920487	IncFIB(Mar)	99.54	100	439/439	NODE_29_length_39451_cov_10.878456	37907	37469	JN420336
	ERR4920487	IncHI1B	100	100	570/570	NODE_69_length_3838_cov_10.930195	2435	3004	JN420336
	ERR5530481	IncFIB(K)	99.46	100	560/560	NODE_34_length_52513_cov_7.093696	9581	9022	JN233704
	ERR6294176	IncFIA(HI1)	98.45	99.74	387/388	NODE_38_length_49974_cov_15.298627	47686	47300	AF250878
	ERR6294176	IncFIB(K)	99.11	100	560/560	NODE_54_length_22690_cov_14.798228	4861	4302	JN233704
	ERR7672084	ColRNAI	99.23	100	130/130	NODE_67_length_10121_cov_68.846904	1586	1457	DQ298019
	ERR7672084	FIA(pBK30683)	99.66	100	295/295	NODE_35_length_41592_cov_32.728087	5687	5393	KF954760
	ERR7672084	IncFIB(K)	100	100	560/560	NODE_48_length_24789_cov_48.292749	3180	3739	JN233704
	RCGR01.1	IncFIB(K)	99.46	100	560/560	gb|RCGR01000025.1|	4039	3480	JN233704
	RCGR01.1	IncFII(K)	98.65	100	148/148	gb|RCGR01000025.1|	47988	47841	CP000648
	RCGR01.1	IncQ1	100	66.46	529/796	gb|RCGR01000064.1|	650	122	M28829.1
	RCGR01.1	IncX1	98.93	100	374/374	gb|RCGR01000044.1|	4571	4944	EU370913
	SRR10005965	IncFIA(HI1)	98.45	99.74	387/388	NODE_29_length_5249_cov_57.806019	2289	2675	AF250878
	SRR10005965	IncR	100	100	251/251	NODE_21_length_33898_cov_60.232462	13580	13830	DQ449578
	SRR11267893	IncFIB(K)(pCAV1099-114)	100	100	560/560	NODE_65_length_9218_cov_127.072376	5524	4965	CP011596
	SRR11267893	IncHI1B	100	100	570/570	NODE_80_length_3120_cov_82.154585	1406	837	JN420336
	SRR11267893	IncR	100	100	251/251	NODE_50_length_22599_cov_228.844400	21917	21667	DQ449578
	SRR11267906	IncFIB(K)(pCAV1099-114)	100	100	560/560	NODE_49_length_11479_cov_56.215466	5693	5134	CP011596
	SRR11267906	IncN	99.81	100	514/514	NODE_57_length_6732_cov_43.074928	1025	512	AY046276
	SRR11267909	IncFIB(K)(pCAV1099-114)	100	100	560/560	NODE_32_length_11479_cov_21.053954	5693	5134	CP011596
	SRR11791353	IncFII(K)	98.65	100	148/148	NODE_29_length_26156_cov_64.594121	23006	22859	CP000648
	SRR14449797	IncFIB(K)	99.11	100	560/560	NODE_30_length_15928_cov_34.985786	7374	6815	JN233704
	SRR14449797	IncFII(K)	98.65	100	148/148	NODE_28_length_17775_cov_51.314211	16652	16505	CP000648
	SRR14449797	IncP1	98.52	100	745/745	NODE_18_length_54192_cov_71.387388	50506	51250	KX377410
	SRR14449797	IncQ1	100	66.46	529/796	NODE_42_length_4579_cov_48.868080	3960	4488	M28829.1
	SRR15215612	IncFII(K)	98.65	100	148/148	NODE_28_length_26156_cov_64.593123	23006	22859	CP000648
	SRR15507485	IncFIB(pKPHS1)	98.39	100	560/560	NODE_15_length_110036_cov_12.946815	1529	970	CP003223
	SRR15507485	IncFII(K)	98.65	100	148/148	NODE_25_length_26148_cov_13.606434	3151	3298	CP000648
	SRR15507485	IncQ1	100	66.46	529/796	NODE_33_length_4582_cov_20.749052	3962	4490	M28829.1
	SRR15507485	IncX3	100	100	374/374	NODE_18_length_50100_cov_14.316614	43058	43431	JN247852
	SRR15507628	IncFIB(pKPHS1)	98.39	100	560/560	NODE_14_length_110036_cov_15.217061	79340	79899	CP003223
	SRR15507628	IncFII(K)	98.65	100	148/148	NODE_23_length_26148_cov_15.606204	3151	3298	CP000648
	SRR15507628	IncQ1	100	66.46	529/796	NODE_33_length_4582_cov_20.182690	621	93	M28829.1
	SRR15507628	IncX3	100	100	374/374	NODE_20_length_34321_cov_12.617556	29211	29584	JN247852
	ARM01	IncFIB(K)(pCAV1099-114)	100	100	560/560	NODE_185_length_7058_cov_213.219757	3244	3803	CP011596

## Sheet: Table S5
Table S5. Pairwise SNP distances of all isolates based on core genome SNP
		DRR223364	DRR223365	DRR223366	ERR3162596	ERR4367688	ERR4782243	ERR4783575	ERR4920486	ERR4920487	ERR5530481	ERR6294176	ERR7672084	RCGR01.1	SRR10005965	SRR11267893	SRR11267906	SRR11267909	SRR11791353	SRR14449797	SRR15215612	SRR15507485	SRR15507628	ARM01
	DRR223364	0	22	151	58	55	120	104	114	117	2256	224	113	98	86	218	121	103	74	46	76	66	67	82
	DRR223365	22	0	153	60	57	122	106	116	119	2258	226	115	100	88	220	122	105	76	48	78	68	69	84
	DRR223366	151	153	0	189	186	251	235	245	248	2387	355	244	229	217	349	252	234	205	177	207	197	198	213
	ERR3162596	58	60	189	0	41	104	88	98	101	2240	206	97	82	70	202	105	87	74	46	76	66	67	66
	ERR4367688	55	57	186	41	0	103	87	97	100	2239	207	96	81	69	201	104	86	71	43	73	63	64	65
	ERR4782243	120	122	251	104	103	0	122	132	135	2246	230	119	94	92	236	125	107	136	108	138	128	129	86
	ERR4783575	104	106	235	88	87	122	0	108	111	2258	226	115	100	88	146	123	105	118	92	120	110	111	84
	ERR4920486	114	116	245	98	97	132	108	0	17	2268	236	125	110	98	222	133	115	130	102	132	122	123	94
	ERR4920487	117	119	248	101	100	135	111	17	0	2271	239	128	113	101	225	136	118	133	105	135	125	126	97
	ERR5530481	2256	2258	2387	2240	2239	2246	2258	2268	2271	0	2366	2255	2230	2228	2372	2261	2243	2272	2244	2274	2264	2265	2222
	ERR6294176	224	226	355	206	207	230	226	236	239	2366	0	223	208	196	340	231	213	240	212	242	232	233	192
	ERR7672084	113	115	244	97	96	119	115	125	128	2255	223	0	97	69	229	120	102	123	101	121	121	118	81
	RCGR01.1	98	100	229	82	81	94	100	110	113	2230	208	97	0	70	214	103	85	114	86	116	106	107	64
	SRR10005965	86	88	217	70	69	92	88	98	101	2228	196	69	70	0	202	93	75	102	74	104	94	95	54
	SRR11267893	218	220	349	202	201	236	146	222	225	2372	340	229	214	202	0	237	219	232	206	234	224	225	198
	SRR11267906	121	122	252	105	104	125	123	133	136	2261	231	120	103	93	237	0	64	137	109	139	129	130	45
	SRR11267909	103	105	234	87	86	107	105	115	118	2243	213	102	85	75	219	64	0	119	91	121	111	112	27
	SRR11791353	74	76	205	74	71	136	118	130	133	2272	240	123	114	102	232	137	119	0	62	2	58	57	98
	SRR14449797	46	48	177	46	43	108	92	102	105	2244	212	101	86	74	206	109	91	62	0	64	54	55	70
	SRR15215612	76	78	207	76	73	138	120	132	135	2274	242	121	116	104	234	139	121	2	64	0	60	57	100
	SRR15507485	66	68	197	66	63	128	110	122	125	2264	232	121	106	94	224	129	111	58	54	60	0	5	90
	SRR15507628	67	69	198	67	64	129	111	123	126	2265	233	118	107	95	225	130	112	57	55	57	5	0	91
	ARM01	82	84	213	66	65	86	84	94	97	2222	192	81	64	54	198	45	27	98	70	100	90	91	0

## Sheet: Table S6
Table S6. AMR determinants detected in all isolates
	Genome Name	AGly_acquired	Col_acquired	Fcyn_acquired	Flq_acquired	Gly_acquired	MLS_acquired	Phe_acquired	Rif_acquired	Sul_acquired	Tet_acquired	Tgc_acquired	Tmt_acquired	Bla_acquired	Bla_inhR_acquired	Bla_ESBL_acquired	Bla_ESBL_inhR_acquired	Bla_Carb_acquired	Bla_chr
	DRR223364	aac(3)-IId^;aac(6')-Ib-cr.v2;aadA16*;aph3-Ia.v1;strA.v1^;strB.v1	-	-	qnrS1	-	mphA	floR.v1	arr-3	sul1;sul1;sul2*	tet(A).v2	-	dfrA27	TEM-1D.v1^	-	CTX-M-3	-	-	SHV-27
	DRR223365	aph3-Ia.v1;strA.v1^;strB.v1	-	-	qnrS1	-	-	floR.v1	-	sul2*	tet(A).v2	-	-	-	-	CTX-M-3	-	-	SHV-27
	DRR223366	aac(3)-IId^;aac(6')-Ib-cr.v2*;aadA16*;aph3-Ia.v1;strA.v1^;strB.v1	-	-	qnrS1	-	mphA	floR.v1	arr-3	sul1;sul1;sul2*	tet(A).v2	-	dfrA27	TEM-1D.v1^	-	CTX-M-3	-	-	SHV-27
	ERR3162596	aac(6')-Ib-cr.v2;aadA16*;strA.v1*;strB.v1*	-	-	qnrB6^	-	-	-	arr-3	sul1;sul1;sul2	tet(D)	-	dfrA27	TEM-1D.v1^	-	-	-	-	SHV-27
	ERR4367688	aac(3)-IIa.v1^;aac(6')-Ib-cr.v2;strA.v1^;strB.v1	-	-	qnrB1.v2^	-	-	CatB4.v1?	-	sul2	tet(A).v1	-	dfrA14.v2*	OXA-1;TEM-1D.v1^	-	CTX-M-15	-	-	SHV-27
	ERR4782243	aadA2*?;strA.v1*;strB.v1*	-	-	qnrS1	-	-	-	-	sul2	-	-	dfrA12	-	-	CTX-M-3	-	-	SHV-27
	ERR4783575	aac(3)-IIa.v1;aadA^	-	-	-	-	-	catA1*	-	sul1^;sul2	tet(A).v1	-	dfrA15.v2	TEM-1D.v1^	-	CTX-M-15	-	-	SHV-27
	ERR4920486	aac(6')-Ib'.v1;aadA2^;aph(3')-VI;armA	-	-	qnrB1.v2^	-	mphE.v2^;msrE	-	-	sul1	tet(D)	-	dfrA12	TEM-1D.v1^	-	CTX-M-15	-	NDM-1	SHV-27
	ERR4920487	aac(6')-Ib'.v1;aadA2^;armA	-	-	qnrB1.v2^	-	mphE.v2^;msrE	-	-	sul1	tet(D)	-	dfrA12	TEM-1D.v1^	-	CTX-M-15	-	NDM-1	SHV-27
	ERR5530481	-	-	-	-	-	-	-	-	-	-	-	-	-	-	-	-	-	SHV-27
	ERR6294176	strA.v1*;strB.v1*	-	-	-	-	mphA	-	-	sul2	tet(A).v1	-	dfrA14.v2*	TEM-1D.v1^	-	-	-	-	SHV-27
	ERR7672084	aac(3)-IId^;strA.v1^;strB.v1	-	-	qnrS1	-	-	floR.v2*	-	sul2	tet(A).v2	-	-	-	-	SHV-12	-	-	-
	RCGR01.1	aac(3)-IId^;aac(6')-Ib-cr.v2;aadA16*;aph3-Ia.v1;strA.v1^;strB.v1	-	-	qnrB2.v2^;qnrS1	-	mphA	floR.v1*	arr-3	sul2*	tet(A).v1	-	dfrA27	-	-	CTX-M-14	-	-	SHV-27
	SRR10005965	aac(3)-IId^;strA.v1*;strB.v1*	-	-	qnrS1	-	-	catII.2*	-	sul2	tet(D)	-	dfrA14.v2*	LAP-2	-	SHV-2	-	-	-
	SRR11267893	aac(3)-IIa.v1;aadA^	-	-	-	-	-	-	-	sul1^	tet(A).v1	-	dfrA14.v2*;dfrA15.v2	SCO-1?	-	-	-	-	SHV-27
	SRR11267906	aadA2^;aph3-Ia.v1^	-	-	qnrS1	-	mphA	catII.2*	-	sul1;sul2	tet(A).v1	-	dfrA12;dfrA14.v2*	-	-	CTX-M-15	-	-	SHV-27
	SRR11267909	aadA2^;aph3-Ia.v1^;strA.v1*;strB.v1*	-	-	qnrS1	-	mphA	catII.2*	-	sul1;sul2	-	-	dfrA12	-	-	CTX-M-15	-	-	SHV-27
	SRR11791353	aac(6')-Ib-cr.v2;aadA16*	-	-	qnrS1	-	mphA	floR.v1	arr-3	sul1	tet(A).v2	-	dfrA27	OXA-926^;TEM-1D.v1^	-	-	-	CTX-M-33*	SHV-27
	SRR14449797	aac(3)-IId^;aac(6')-Ib-cr.v2;aadA16*;aph3-Ia.v1;strA.v1^;strB.v1	-	fosA3	qnrS1	-	mphA	floR.v1	arr-3	sul1;sul2*	tet(A).v2	-	dfrA27	TEM-1D.v1^	-	CTX-M-3;SHV-27* +178H	-	KPC-2	-
	SRR15215612	aac(6')-Ib-cr.v2;aadA16*	-	-	qnrS1	-	mphA	floR.v1	arr-3	sul1	tet(A).v2	-	dfrA27	OXA-926^;TEM-1D.v1^	-	-	-	CTX-M-33*	SHV-27
	SRR15507485	aac(3)-IId^;aac(6')-Ib-cr.v2;aadA16*;aph3-Ia.v1;strA.v1^;strB.v1	-	-	qnrS1	-	mphA	floR.v1	arr-3	sul1;sul1;sul2*	tet(A).v2	-	dfrA27	TEM-1D.v1^	-	CTX-M-3	-	NDM-1	-
	SRR15507628	aac(3)-IId^;aac(6')-Ib-cr.v2;aph3-Ia.v1;strA.v1^;strB.v1	-	-	qnrS1	-	mphA	floR.v1	arr-3	sul1;sul2*	tet(A).v2	-	dfrA27	TEM-1D.v1^	-	CTX-M-3	-	NDM-1	SHV-27
	ARM01	aadA2^;aph3-Ia.v1^;strA.v1*;strB.v1*	-	-	qnrS1	-	mphA	catII.2*	-	sul1;sul2	tet(A).v1	-	dfrA12	-	-	CTX-M-15	-	-	SHV-27
Legend
Column	Notes
strain	Strain ID
AGly	Aminoglycoside resistance
Col	Colistin resistance
Fcyn	Fosfomycin resistance
Flq	Fluoroquinolone resistance
Gly	Glycopeptides resistance
MLS	Macrolide resistance
Phe	Phenicol resistance
Rif	Rifampicin resistance
Sul	Sulfonamide resistance
Tet	Tetracycline resistance
Tgc	Tigecycline resistance
Tmt	Trimethoprim resistance
Bla	Beta-lactam resistance
Bla_inhR	Beta-lactamases with resistance to beta-lactamase inhibitors
Bla_ESBL	Extended-spectrum beta-lactam resistance
Bla_ESBL_inhR	Extended spectrum beta-lactamases with resistance to beta-lactamase inhibitors
Bla_Carb	Carbapenem resistance
Bla_chr	SHV alleles assumed to represent in the chromosomal.

## Sheet: Table S7
Table S7. Virulence determinants detected in all isolates
		SEQUENCE	START	END	STRAND	GENE	COVERAGE	COVERAGE_MAP	GAPS	%COVERAGE	%IDENTITY	DATABASE	ACCESSION	PRODUCT	RESISTANCE
	DRR223364	NODE_5_length_330543_cov_13.140315	77040	77623	+	yagZ/ecpA	1-584/588	===============	0/0	99.32	90.07	vfdb	NP_286010	(yagZ/ecpA) E. coli common pilus structural subunit EcpA [ECP (VF0404)] [Escherichia coli O157:H7 str. EDL933]
	DRR223365	NODE_4_length_331656_cov_11.400314	252909	253492	-	yagZ/ecpA	1-584/588	===============	0/0	99.32	90.07	vfdb	NP_286010	(yagZ/ecpA) E. coli common pilus structural subunit EcpA [ECP (VF0404)] [Escherichia coli O157:H7 str. EDL933]
	DRR223366	NODE_5_length_331377_cov_10.610714	253755	254338	-	yagZ/ecpA	1-584/588	===============	0/0	99.32	90.07	vfdb	NP_286010	(yagZ/ecpA) E. coli common pilus structural subunit EcpA [ECP (VF0404)] [Escherichia coli O157:H7 str. EDL933]
	ERR3162596	NODE_4_length_140319_cov_11.880966	62696	63279	-	yagZ/ecpA	1-584/588	===============	0/0	99.32	90.07	vfdb	NP_286010	(yagZ/ecpA) E. coli common pilus structural subunit EcpA [ECP (VF0404)] [Escherichia coli O157:H7 str. EDL933]
	ERR4367688	NODE_7_length_330644_cov_34.574152	253425	254008	-	yagZ/ecpA	1-584/588	===============	0/0	99.32	90.07	vfdb	NP_286010	(yagZ/ecpA) E. coli common pilus structural subunit EcpA [ECP (VF0404)] [Escherichia coli O157:H7 str. EDL933]
	ERR4782243	NODE_14_length_130945_cov_23.231713	43802	45542	-	iucC	1-1743/1743	========/======	2/2	99.89	90.76	vfdb	NP_755500	(iucC) aerobactin siderophore biosynthesis protein IucC [Aerobactin (VF0229)] [Escherichia coli CFT073]
	ERR4782243	NODE_14_length_130945_cov_23.231713	45542	46489	-	iucB	1-948/948	===============	0/0	100	92.83	vfdb	NP_709455	(iucB) aerobactin synthesis protein IucB [Aerobactin (VF0123)] [Shigella flexneri 2a str. 301]
	ERR4782243	NODE_7_length_331092_cov_20.550936	252909	253492	-	yagZ/ecpA	1-584/588	===============	0/0	99.32	90.07	vfdb	NP_286010	(yagZ/ecpA) E. coli common pilus structural subunit EcpA [ECP (VF0404)] [Escherichia coli O157:H7 str. EDL933]
	ERR4783575	NODE_1_length_599053_cov_22.956078	77041	77624	+	yagZ/ecpA	1-584/588	===============	0/0	99.32	90.07	vfdb	NP_286010	(yagZ/ecpA) E. coli common pilus structural subunit EcpA [ECP (VF0404)] [Escherichia coli O157:H7 str. EDL933]
	ERR4920486	NODE_6_length_332780_cov_12.901028	78275	78858	+	yagZ/ecpA	1-584/588	===============	0/0	99.32	90.07	vfdb	NP_286010	(yagZ/ecpA) E. coli common pilus structural subunit EcpA [ECP (VF0404)] [Escherichia coli O157:H7 str. EDL933]
	ERR4920487	NODE_5_length_331766_cov_10.002774	78275	78858	+	yagZ/ecpA	1-584/588	===============	0/0	99.32	90.07	vfdb	NP_286010	(yagZ/ecpA) E. coli common pilus structural subunit EcpA [ECP (VF0404)] [Escherichia coli O157:H7 str. EDL933]
	ERR5530481	NODE_1_length_456071_cov_5.945708	81357	81940	+	yagZ/ecpA	1-584/588	===============	0/0	99.32	90.07	vfdb	NP_286010	(yagZ/ecpA) E. coli common pilus structural subunit EcpA [ECP (VF0404)] [Escherichia coli O157:H7 str. EDL933]
	ERR6294176	NODE_3_length_245010_cov_8.800474	167382	167965	-	yagZ/ecpA	1-584/588	===============	0/0	99.32	90.07	vfdb	NP_286010	(yagZ/ecpA) E. coli common pilus structural subunit EcpA [ECP (VF0404)] [Escherichia coli O157:H7 str. EDL933]
	ERR7672084	NODE_55_length_20745_cov_41.431447	8929	10669	-	iucC	1-1743/1743	========/======	2/2	99.89	90.76	vfdb	NP_755500	(iucC) aerobactin siderophore biosynthesis protein IucC [Aerobactin (VF0229)] [Escherichia coli CFT073]
	ERR7672084	NODE_55_length_20745_cov_41.431447	10669	11616	-	iucB	1-948/948	===============	0/0	100	92.83	vfdb	NP_709455	(iucB) aerobactin synthesis protein IucB [Aerobactin (VF0123)] [Shigella flexneri 2a str. 301]
	ERR7672084	NODE_6_length_212713_cov_43.212582	206763	207346	-	yagZ/ecpA	1-584/588	===============	0/0	99.32	90.07	vfdb	NP_286010	(yagZ/ecpA) E. coli common pilus structural subunit EcpA [ECP (VF0404)] [Escherichia coli O157:H7 str. EDL933]
	RCGR01.1	RCGR01000003.1	228240	228823	-	yagZ/ecpA	1-584/588	===============	0/0	99.32	90.07	vfdb	NP_286010	(yagZ/ecpA) E. coli common pilus structural subunit EcpA [ECP (VF0404)] [Escherichia coli O157:H7 str. EDL933]
	SRR10005965	NODE_6_length_330128_cov_37.261983	76637	77220	+	yagZ/ecpA	1-584/588	===============	0/0	99.32	90.07	vfdb	NP_286010	(yagZ/ecpA) E. coli common pilus structural subunit EcpA [ECP (VF0404)] [Escherichia coli O157:H7 str. EDL933]
	SRR11267893	NODE_23_length_84526_cov_7.006562	7306	7889	-	yagZ/ecpA	1-584/588	===============	0/0	99.32	90.07	vfdb	NP_286010	(yagZ/ecpA) E. coli common pilus structural subunit EcpA [ECP (VF0404)] [Escherichia coli O157:H7 str. EDL933]
	SRR11267906	NODE_47_length_17088_cov_11.367709	5471	6054	+	yagZ/ecpA	1-584/588	===============	0/0	99.32	90.07	vfdb	NP_286010	(yagZ/ecpA) E. coli common pilus structural subunit EcpA [ECP (VF0404)] [Escherichia coli O157:H7 str. EDL933]
	SRR11267909	NODE_7_length_331326_cov_23.009842	254107	254690	-	yagZ/ecpA	1-584/588	===============	0/0	99.32	90.07	vfdb	NP_286010	(yagZ/ecpA) E. coli common pilus structural subunit EcpA [ECP (VF0404)] [Escherichia coli O157:H7 str. EDL933]
	SRR11791353	NODE_5_length_306944_cov_18.144236	5312	5895	+	yagZ/ecpA	1-584/588	===============	0/0	99.32	90.07	vfdb	NP_286010	(yagZ/ecpA) E. coli common pilus structural subunit EcpA [ECP (VF0404)] [Escherichia coli O157:H7 str. EDL933]
	SRR14449797	NODE_6_length_330128_cov_35.313000	252909	253492	-	yagZ/ecpA	1-584/588	===============	0/0	99.32	90.07	vfdb	NP_286010	(yagZ/ecpA) E. coli common pilus structural subunit EcpA [ECP (VF0404)] [Escherichia coli O157:H7 str. EDL933]
	SRR15215612	NODE_5_length_306944_cov_18.142691	5312	5895	+	yagZ/ecpA	1-584/588	===============	0/0	99.32	90.07	vfdb	NP_286010	(yagZ/ecpA) E. coli common pilus structural subunit EcpA [ECP (VF0404)] [Escherichia coli O157:H7 str. EDL933]
	SRR15507485	NODE_8_length_330128_cov_42.860115	76637	77220	+	yagZ/ecpA	1-584/588	===============	0/0	99.32	90.07	vfdb	NP_286010	(yagZ/ecpA) E. coli common pilus structural subunit EcpA [ECP (VF0404)] [Escherichia coli O157:H7 str. EDL933]
	SRR15507628	NODE_7_length_330128_cov_44.669914	76637	77220	+	yagZ/ecpA	1-584/588	===============	0/0	99.32	90.07	vfdb	NP_286010	(yagZ/ecpA) E. coli common pilus structural subunit EcpA [ECP (VF0404)] [Escherichia coli O157:H7 str. EDL933]
	ARM01	NODE_195_length_15243_cov_171.029068	9560	10143	-	yagZ/ecpA	1-584/588	===============	0/0	99.32	90.07	vfdb	NP_286010	(yagZ/ecpA) E. coli common pilus structural subunit EcpA [ECP (VF0404)] [Escherichia coli O157:H7 str. EDL933]
